# Supplementary material for: Magnetic Resonance Imaging for Surveillance of Hepatocellular Carcinoma: A Systematic Review and Meta-Analysis
Source: Diagnostics (Basel). 2021 Sep 12;11(9):1665. doi: 10.3390/diagnostics11091665 (PMC8469328; doi:10.3390/diagnostics11091665)
Supplement: Supplementary file 1 [file diagnostics-11-01665-s001.zip]

Archive with 1 entries (1 files):
- diagnostics-1329652-supplementary.pdf
